# Supplementary material for: Tissue-specific expression analysis of Na+ and Cl− transporter genes associated with salt removal ability in rice leaf sheath
Source: BMC Plant Biol. 2020 Nov 3;20:502. doi: 10.1186/s12870-020-02718-4 (PMC7607675; doi:10.1186/s12870-020-02718-4)
Supplement: Supplementary file 10 — Additional file 10. All primers used for RT-PCR. [file 12870_2020_2718_MOESM10_ESM.xlsx]

## Sheet: Sheet1
	Gene	Locus	Forward primer	Reverse primer
	OsActin1	OS03G0718100	TTGCTGACAGGATGAG	TGGAATGTGCTGAGAG
	OsHKT1;1	OS04G0607500	GGCTCAAGGAGTTCATCCTG	ATCGTGATTCGGGGTCAATC
	OsHKT1;3	OS02G0175000	GCTTACTTTGCCCTGATCTCCT	TGAATACCTCACCACCAATC
	OSHKT1;4	OS04G0607600	AGGTCCCTGAGGGTAGGAAA	TGCAAGGATGACAGTGGAAG
	OsHKT1;5	OS01G0307500	CTCAGGGAAGTGGAGCAAAC	GTGCTTGCAGTTAGGCGTTA
	OsHKT2;1	OS06G0701700	GTTAATTTTGTTGTTCTAGC	ATGAGGCTGGAAAGTGTCAG
	OsHKT2;3	OS01G0532600	CTGCCATGAGAAGGCGTACAA	ATCGCATACTGATCGCTTCTGAT
	OsHKT2;4	OS06G0701600	CTTGCCATGAGAAGCCATACAG	CTTGATTCTTGCATAACATCATCA
	OsNHX1	OS07G0666900	TGGCTGCTGCTAATGAGTTG	ACAAACCAATCATCCCGAAC
	OsNHX2	OS11G0648000	ATTACTGGCGCAAGTTCGAC	TGGCACACTCCTTTCAGTTG
	OsNHX3	OS05G0148600	GTTCCTTTCGTGCCTGGTTC	GCTTGCACCTTCTGAACCTC
	OsNHX4	OS06G0318500	CTGTTTCGATCGCACTAGCA	GAGTGGCCTTGTCAAGAAGC
	OsNHX5	Os09G0286400	AACCAGAGACGCGGATTCTA	TCGCTTCCAATCTCATCACA
	OsSOS1	Os12G0641100	CCAGCCAATGGAAATACTCC	ACGAGCCAAGCATGCAAATA
	OsNPF2;4	OS03G0687000	TCGGCATCTTCAACATCATC	AACCACCCAAACGAACAAAC
	OsCCC1	OS08G0323700	CTTAGAAACGCAACGCTTCC	CCAATCAACAACATGCCAAC
	OsCLC1	XM_015765362	GCATATTCATGGGCTGTTCC	CAGTCGCTTCCTTCGATACC
	OsCLC2	OS02G0558100	CAGATAGGCCACCCATTGTC	TCGATGTCGAGTGGAACTTG
	OsCLC5	OS04G0644800	TTCCTGGACAAGGTTCTTCG	AAGCCGAAGAGACAACAGGA
	OsCLC6	OS08G0300300	CGTACACGGTGGTGGAGAC	CATGAAGTCGTGCCTCGTC
	OsSLAH1	OS04G0574700	TCTTCTTCATGGCGCTCTTC	GTCGTCATCGGGAACGTGTA
	OsSLAH7	OS01G0385400	ACACCAAGTCCATGCCTCAG	ACGTTTTGTCCGACGGAAG
	RAP-DB Locus numbers are shown except OsCLC1 which is NCBI Locus number
